# Supplementary material for: Fine-Mapping of Sorghum Stay-Green QTL on Chromosome10 Revealed Genes Associated with Delayed Senescence
Source: Genes (Basel). 2020 Sep 1;11(9):1026. doi: 10.3390/genes11091026 (PMC7565436; doi:10.3390/genes11091026)
Supplement: Supplementary file 1 [file genes-11-01026-s001.zip]

Archive with 2 entries (2 files):
- STGFM_Supple Figures_17082020.pptx
- STGFM_SUPPLETABLES_17082020.pdf
